# Supplementary material for: Proteomic Analysis of MeJa-Induced Defense Responses in Rice against Wounding
Source: Int J Mol Sci. 2019 May 22;20(10):2525. doi: 10.3390/ijms20102525 (PMC6567145; doi:10.3390/ijms20102525)
Supplement: Supplementary file 1 [file ijms-20-02525-s001.zip]

Archive with 1 entries (1 files):
- ijms-497109-SI.xlsx
